# Supplementary material for: Characterizing the complete mitogenome of Heterosentis holospinus Amin, Heckman & Ha, 2011 (Palaeacanthocephala: Echinorhynchida: Arhythmacanthidae) and its mitochondrial phylogeny
Source: Mitochondrial DNA B Resour. 2025 Jul 17;10(8):742–7. doi: 10.1080/23802359.2025.2528571 (PMC12272951; doi:10.1080/23802359.2025.2528571)
Supplement: Fig 2 Genome Feature Map.zip [file TMDN_A_2528571_SM8525.zip]

Archive with 1 entries (1 files):
- Fig 2 Genome Feature Map.tif
